# Supplementary material for: Skin cancer classification leveraging multi-directional compact convolutional neural network ensembles and gabor wavelets
Source: Sci Rep. 2024 Sep 4;14:20637. doi: 10.1038/s41598-024-69954-8 (PMC11375051; doi:10.1038/s41598-024-69954-8)
Supplement: Supplementary file 2 — Supplementary Information 2. [file 41598_2024_69954_MOESM2_ESM.m]

clear all
clc
load FeaturesMobile_SkinCancer_FC
load FeaturesMobile_SkinCancer_Pool
load FeaturesMobileGW1_SkinCancer_FC
load FeaturesMobileGW1_SkinCancer_Pool
load FeaturesMobileGW2_SkinCancer_FC
load FeaturesMobileGW2_SkinCancer_Pool
load FeaturesMobileGW3_SkinCancer_FC
load FeaturesMobileGW3_SkinCancer_Pool
load FeaturesMobileGW4_SkinCancer_FC
load FeaturesMobileGW4_SkinCancer_Pool

%%
load FeaturesResNet18_SkinCancer_FC
load FeaturesResNet18GW1_SkinCancer_FC
load FeaturesResNet18GW2_SkinCancer_FC
load FeaturesResNet18GW3_SkinCancer_FC
load FeaturesResNet18GW4_SkinCancer_FC

%% 
load FeaturesShuffle_SkinCancer_FC
load FeaturesShuffleGW1_SkinCancer_FC
load FeaturesShuffleGW2_SkinCancer_FC
load FeaturesShuffleGW3_SkinCancer_FC
load FeaturesShuffleGW4_SkinCancer_FC

%% 
load FeaturesDark19_SkinCancer_FC
load FeaturesDark19GW1_SkinCancer_FC
load FeaturesDark19GW2_SkinCancer_FC
load FeaturesDark19GW3_SkinCancer_FC
load FeaturesDark19GW4_SkinCancer_FC
%% Fuse all GW FC for Mobile
MobileFuseGWFC=[FeaturesMobileGW1_SkinCancer_FC,FeaturesMobileGW2_SkinCancer_FC,FeaturesMobileGW3_SkinCancer_FC,FeaturesMobileGW4_SkinCancer_FC];
MobileFuseGWFC_table=table(MobileFuseGWFC,labels);

%% Fuse all FC for Mobile
MobileFuseFC=[FeaturesMobile_SkinCancer_FC,FeaturesMobileGW1_SkinCancer_FC,FeaturesMobileGW2_SkinCancer_FC,FeaturesMobileGW3_SkinCancer_FC,FeaturesMobileGW4_SkinCancer_FC];
MobileFuseFC_table=table(MobileFuseFC,labels);

%% Fuse all Pool for Mobile 
MobileFusePool=[FeaturesMobile_SkinCancer_Pool,FeaturesMobileGW1_SkinCancer_Pool,FeaturesMobileGW2_SkinCancer_Pool,FeaturesMobileGW3_SkinCancer_Pool,FeaturesMobileGW4_SkinCancer_Pool];

[MobileFusePool_DCT] = dct_zigzag(MobileFusePool',128);
MobileFusePool_DCT_table=table(MobileFusePool_DCT(:,1:1000),labels);

%% Fuse all FC for ResNet18
ResNet18FuseFC=[FeaturesResNet18_SkinCancer_FC,FeaturesResNet18GW1_SkinCancer_FC,FeaturesResNet18GW2_SkinCancer_FC,FeaturesResNet18GW3_SkinCancer_FC,FeaturesResNet18GW4_SkinCancer_FC];
ResNet18FuseFC_table=table(ResNet18FuseFC,labels);

%% Fuse all FC GW for ResNet18
ResNet18FuseGWFC=[FeaturesResNet18GW1_SkinCancer_FC,FeaturesResNet18GW2_SkinCancer_FC,FeaturesResNet18GW3_SkinCancer_FC,FeaturesResNet18GW4_SkinCancer_FC];
ResNet18FuseGWFC_table=table(ResNet18FuseGWFC,labels);

%% Fuse all FC for Shuffle
ShuffleFuseFC=[FeaturesShuffle_SkinCancer_FC,FeaturesShuffleGW1_SkinCancer_FC,FeaturesShuffleGW2_SkinCancer_FC,FeaturesShuffleGW3_SkinCancer_FC,FeaturesShuffleGW4_SkinCancer_FC];
ShuffleFuseFC_table=table(ShuffleFuseFC,labels);

%% Fuse all GW FC for Shuffle
ShuffleFuseGWFC=[FeaturesShuffleGW1_SkinCancer_FC,FeaturesShuffleGW2_SkinCancer_FC,FeaturesShuffleGW3_SkinCancer_FC,FeaturesShuffleGW4_SkinCancer_FC];
ShuffleFuseGWFC_table=table(ShuffleFuseGWFC,labels);

%% Fuse all FC for Dark19
Dark19FuseFC=[FeaturesDark19_SkinCancer_FC,FeaturesDark19GW1_SkinCancer_FC,FeaturesDark19GW2_SkinCancer_FC,FeaturesDark19GW3_SkinCancer_FC,FeaturesDark19GW4_SkinCancer_FC];
Dark19FuseFC_table=table(Dark19FuseFC,labels);

%% Fuse Shuffle Mobile and ResNet 18

FuseALL_FC=[MobileFuseFC,ResNet18FuseFC,ShuffleFuseFC];
FuseALL_FC_Table=table(FuseALL_FC,labels);
